# Supplementary material for: Performance of metagenomic next-generation sequencing for microbiological diagnosis of infectious uveitis
Source: J Med Microbiol. 2024 Dec 11;73(12):001879. doi: 10.1099/jmm.0.001879 (PMC11633842; doi:10.1099/jmm.0.001879)
Supplement: Uncited Table S1. [file jmm-73-01879-s001.xlsx]

## Sheet: table S1
patient No.	sample type	all pathogens detected by mNGS	main RDTs	final diagnosis	Group
1	aqueous humor	Candida	Bacterial and fungi culture -	endophthalmitis	infectious
2	aqueous humor	-	PCR for CMV -	GCCS	non-infectious
3	vitreous humor	Staphylococcus epidermidis	Bacterial and fungi culture -	retinitis	infectious
4	aqueous humor	CMV, EBV	first time: Bacterial culture (Klebsiella pneumoniae)+; PCR for VZV and HSV- ;second time: Bacterial culture (Klebsiella pneumoniae)-; PCR for CMV+, EBV-	endophthalmitis	infectious
5	vitreous humor	-	Bacterial and fungi culture -	choroiditis	non-infectious
6	aqueous humor	VZV, EBV	PCR for VZV +	retinitis	infectious
7	aqueous humor	HHV-7	PCR For HHV-7 -; antibody of Toxoplasma gondii in aqueous-	retinitis	non-infectious
8	aqueous humor	-	PCR for VZV and HSV -; Bacterial and fungi culture -	panuvertis	non-infectious
9	aqueous humor	Mycobacterium tuberculosis complex, Pseudomonas aeruginosa, Penicillium citrinum	PPD+, T-spot+，PCR for TB+	choroiditis	infectious
10	aqueous humor	VZV	PCR for VZV +	retinitis	infectious
11	aqueous humor	-	PCR For VZV, HSV, CMV, and EBV -	retinitis	non-infectious
12	aqueous humor	-	Bacterial and fungi culture-；PCR For VZV, HSV, CMV, and EBV-	retinitis	infectious
13	vitreous humor	Klebsiella pneumoniae	Bacterial culture+	endophthalmitis	infectious
14	aqueous humor	JCV, Staphylococcus aureus	Bacterial and fungi culture -	retinitis	infectious
15	aqueous humor	VZV	PCR for VZV +	retinitis	infectious
16	aqueous humor	-	PCR For VZV, HSV, CMV, and EBV -	anterior uveitis	non-infectious
17	aqueous humor	Cellomonas	Bacterial and fungi culture -	anterior uveitis	non-infectious
18	aqueous humor	CMV	PCR for CMV +	GCCS	infectious
19	aqueous humor	JCV, Streptococcus pneumoniae, Nocardia cuticola	Bacterial and fungi culture -; PCR For VZV, HSV, CMV, and EBV -	panuvertis	non-infectious
20	aqueous humor	-	PCR For VZV, HSV, CMV, and EBV -	retinitis	non-infectious
21	aqueous humor	-	Bacterial and fungi culture -	choroiditis	non-infectious
22	aqueous humor	VZV	PCR for VZV +	retinitis	infectious
23	vitreous humor	Staphylococcus epidermidis	Bacterial and fungi culture -	endophthalmitis	infectious
24	aqueous humor	-	PCR For VZV, HSV, CMV, and EBV -	retinitis	non-infectious
25	vitreous humor	Toxoplasma gondii	antibody in aqueous and blood+, Goldmann-Witmer coefficient>4,	retinitis	infectious
26	aqueous humor	VZV，Staphylococcus capris	PCR for VZV +	retinitis	infectious
27	aqueous humor	CMV	PCR for CMV +	retinitis	infectious
28	aqueous humor	Staphylococcus epidermidis, Candida	Bacterial and fungi culture -	retinitis	infectious
29	vitreous humor	Klebsiella pneumoniae	Bacterial culture+	endophthalmitis	infectious
30	aqueous humor	Toxoplasma gondii	antibody in aqueous and blood+, Goldmann-Witmer coefficient>4,	retinitis	infectious
30	aqueous humor	-	PCR for CMV -	GCCS	non-infectious
31	aqueous humor	VZV, EBV, JCV	PCR for EBV +	retinitis	infectious
32	aqueous humor	Candida	Bacterial and fungi culture -	choroiditis	non-infectious
33	aqueous humor	-	PCR for VZV and HSV -; Bacterial and fungi culture -	panuvertis	non-infectious
34	aqueous humor	CMV，HHV-6B，Klebsiella pneumoniae	PCR for CMV +	retinitis	infectious
35	aqueous humor	Acinetobacter baumannii, Staphylococcus aureus, Pseudomonas aeruginosa, Escherichia coli, Aspergillus, Candida	Bacterial and fungi culture -; PCR For VZV, HSV, CMV, and EBV -	choroiditis	non-infectious
36	aqueous humor	CMV	PCR for CMV +	GCCS	infectious
37	aqueous humor	-	Bacterial and fungi culture -	retinitis	non-infectious
38	vitreous humor	EBV, Candida	Bacterial and fungi culture -; PCR For VZV, HSV, CMV, and EBV -	endophthalmitis	infectious
40	aqueous humor	-	PCR For VZV, HSV, CMV, and EBV -	retinitis	non-infectious
41	vitreous humor	Candida, Bremia lactucae, Aspergillus	PPD+, T-spot+，lung CT; PCR for TB-	retinitis	non-infectious
42	aqueous humor	Candida	Bacterial and fungi culture -; PPD+, T-spot+，lung CT	retinitis	non-infectious
43	aqueous humor	Streptococcus pneumoniae	Bacterial culture-	endophthalmitis	infectious
44	aqueous humor	-	PPD+, T-spot+，lung CT	panuvertis	non-infectious
45	aqueous humor	CMV	PCR for CMV +	retinitis	infectious
46	aqueous humor	CMV, Candida	Galactomannan test+; Bacterial and fungi culture -	endophthalmitis	infectious
47	aqueous humor	-	PCR For VZV, HSV, CMV, and EBV -	retinitis	non-infectious
48	aqueous humor	Candida	Bacterial and fungi culture -	endophthalmitis	infectious
49	aqueous humor	-	PCR For VZV, HSV, CMV, and EBV -	anterior uveitis	non-infectious
50	aqueous humor	Streptococcus equi	Bacterial and fungi culture -; PCR For VZV, HSV, CMV, and EBV -	endophthalmitis	infectious
51	aqueous humor	Pseudomonas aeruginosa	Bacterial and fungi culture -; T-spot -; PCR For VZV, HSV, CMV, and EBV -	retinitis	non-infectious
52	aqueous humor	Toxoplasma gondii, EBV, Mycobacterium tuberculosis complex, Aspergillus	antibody in aqueous and blood+, Goldmann-Witmer coefficient>4,	retinitis	infectious
53	aqueous humor	-	Bacterial and fungi culture -	vitreous hemorrhage	non-infectious
54	aqueous humor	bartonella henselae, Acinetobacter baumannii,Candida	blood mNGS bartonella henselae+, fever, History of cat's paw	choroiditis	infectious
55	aqueous humor	-	PCR For VZV, HSV, CMV, and EBV -	retinitis	non-infectious
56	aqueous humor	VZV	PCR for VZV and HSV -	anterior uveitis	infectious
57	aqueous humor	-	PCR For VZV, HSV, CMV, and EBV -	retinitis	non-infectious
58	vitreous humor	Stenotrophomonas maltophilia	Bacterial and fungi culture -	endophthalmitis	infectious
